# Supplementary material for: Impact of CD40 (rs1883832) and CD40L (rs1126535) gene variants on laryngeal cancer susceptibility and their association with serum biomarker levels of sCD40 and sCD40L
Source: PLoS One. 2024 Dec 3;19(12):e0312576. doi: 10.1371/journal.pone.0312576 (PMC11614260; doi:10.1371/journal.pone.0312576)
Supplement: S1 Raw data — (XLS) [file pone.0312576.s001.xls]

## Sheet: ALPERE hazır  mide kolon larink
Group(0: control, 1: patient)	sCD40Lng/L	sCD40pg/L	cd40SNP	CD40Lsnp	age	T value	N value	Gsiagaradegeri3
0				2
0				1
0				1
0		33.0339
0		48.5749
0		64.3815
0		58.2769
0		38.7523
0		47.0495
0				3
0				2
0				2
0				3				2
0				1
0				3				2
0				3
0				2				2
0				2				2
0				2	58			2
0				3				2
0				2	62			2
0				2				2
0				1				1
0				2				2
0				2	59			2
0				1				2
0				3				2
0				1
0				1				2
0				1				2
0				2
0				1
0				2				2
0				1				2
0				2				2
0				3	50			2
0				2				1
0				2	87			2
0				1
0				1				2
0				2	53
0				2	56			1
0				1
0				2
0				2				2
0				2				2
0				1	51			2
0				1	54			2
0				1	76			2
0				2	55			2
0				2	57
0				3
0				2				1
0				2				2
0				3				2
0				1
0				2				2
0				1	56
0				1				2
0				2
0				1
0				2				2
0				1				2
0				3	60
0				2
0				3				2
0		55.8462		2
0				2	70
0				2	66
0			1	3
0			1	2				2
0			1		66
0			1		60
0			1
0			1		79
0			1	2
0			1	2
0			1		61
0			1	2
0			1	1
0			1	1
0			1	1
0			1
0			1	3
0			1	1
0			1		72			2
0			1	1
0			1	1
0			1	1
0			1	2	58
0			1	1
0			1	1
0		38.7523	1		53
0			1
0			1	1
0			1
0			1	2
0			1	1
0			1
0			1	1
0			2
0			2		64
0			2
0			2	2	84
0			2
0			2
0			2	3
0			2
0			2
0			2
0			2
0			2
0			2	2
0			2
0			2
0			2	1	52
0			2
0			2	2
0			2
0			2
0			2		48
0			2	2
0		40.319	2
0			2
0			2	3
0			2	2	57
0			2	2
0			2
0			2	2	78			2
0			2
0			2	1
0			2	2
0			2
0			2	2	57
0			2	2
0			2	1
0			2	3	62
0			2	3
0			2	1
0			2
0			2		53
0			2
0		73.2485	2
0			2	1	49
0			2
0			2		61
0		29.6867	2
0		33.0135	2	3
0		29.533	2
0		73.2485	2
0			2	2
0			2
0			2	1
0			2	2	60
0			2	1
0			2
0			2
0			2	2
0			3
0			3		52
0			3		68
0			3
0			3
0			3
0			3		63
0			3
0			3		58
0			3	2
0			3	1
0			3	2
0			3
0			3
0			3
0			3	2
0			3		50
0		39.9708	3
0			3	1
0			3	1
0			3
0			3	2
0	282.763	47.7364
0	340.397		1	3
0	342.671	40.7714
0	360.964	83.1525	1	3	38
0	363.678		2
0	376.925	21.1	1	1
0	382.204	29.6867
0	382.8	53.05
0	383.004		2	2
0	400.616		2	1
0	407.21
0	409.228		1
0	413.038
0	417.785		3		53
0	441.441
0	462.235
0	468.947
0	478.6	47.7364	1	1
0	481.412				53
0	489.6	58.2769			38
0	505.5	48.5749
0	532.5	54.1546	1	2
0	549.5	34.7766	2	2
0	563.628	74.9
0	570.405			1
0	580	44.9541
0	599	35.5548	2		38
0	610	7.085
0	612.5	38.943
0	628.5	11.225	2	3
0	649	2.1695
0	695	142.752
0	723.5	45.7317	1	3
0	776.131
0	826	47.0495			37
0	848	48.4842
0	858.5	25.875	3
0	872.5	45.4639			36
0	647.777
0	600.203
0	642	20.15	1	3	37
1			2	2	61	1	3
1			2	1	64	1	3
1		35.1569	2	3	63	1	2
1	379.526	43.8558	2		48	1	2	1
1			1	2	54	1	2
1			3	3	56	1	1
1	282.757	48.6852	3	2	72	1	1	1
1	380.355	61.9999		1	66	1	1
1	448.573	32.7323	1	2	74	1	1	1
1	518.223		1	1	69	1	1	1
1				3	73	1	1	1
1			1	3	70	1	1	1
1			1	1	57	1	1
1			1	3	72	1	1
1			1	3	53	1	1	1
1			1		53	1	1
1			1		42	1	1
1			1	1	42	1	1
1			1	3	54	1	1
1			2	3	48	1	1	1
1			2	1	62	1	1	1
1			2	2	67	1	1
1			2	1	71	1	1	1
1			2	2	63	1	1	1
1			2	1	53	1	1
1			2	2	77	1	1
1			2	1	53	1	1
1		38.7938	3	3	65	1	1	1
1	351.811	42.9603	1	1	53	1	1	1
1	368.9	52.2795	1	1	68	1	1
1	390.535	37.837	2	2	60	1	1	1
1	453.6	72.5628	1	1	49	1	1	1
1	714.34	38.1225	2	2	73	1	1	1
1	728.404	50.1367	2	3	57	1	1
1	876		1	2	59	1	1	1
1	1360		2	2	69	1	1	1
1	2165.5	77	1	1	44	1	1	1
1			1	2	47	2	1	1
1			2	3	52	2	1	1
1			3		49	2	1
1	280.401	54.0409	3	2	64	2	1	1
1		60.331	1	1	56	2	1
1		29.0309		1	57	1	0	1
1			2	2	51	1	0
1			2		66	1	0	1
1			2	1	53	1	0
1	330.91	45.1175	2	3	63	1	0
1	359.953	47.8357	1	2	50	1	0
1	590.5	40.9869	3	1	48	1	0	1
1				2	76	1	0	1
1				3	57	1	0	1
1			1	1	68	1	0	1
1			1	3	60	1	0
1			1	3	80	1	0
1			1	3	58	1	0	1
1			1	1	58	1	0
1			1	3	43	1	0	1
1			1	3	65	1	0	1
1			1	2	52	1	0	1
1		41.8443	2	2	63	1	0	1
1			2	1	55	1	0	1
1			2		58	1	0
1			2	2	63	1	0	1
1			2	2	74	1	0
1			2	1	61	1	0	1
1			2	3	55	1	0
1			2	2	61	2	0
1			2		55	1	0
1			3	1	78	1	0
1	306.213	57.8254		3	71	1	0	1
1	339.155	48.396	1	2	62	1	0	1
1	394.796	54.7382	2	1	57	1	0	1
1	452.574	12.19	1	2	72	1	0	1
1	459.524	61.9318	2	3	59	1	0	1
1	699		1	1	74	1	0	1
1	836.5	4.9395		3	77	1	0	1
1	1035	32.29	2	2	66	1	0	1
1	1592	77.65	3	1	63	1	0	1
1	2412.5	77.1	2	2	56	1	0	1
1		91.4957	1	1	73	2	0
1			2	1	48	2	0	1
1			2	2	55	2	0
1			3	2	50	2	0	1
1	303.386	36.1909	1	1	57	2	0	1
1	331.038	47.0595	1	2	65	2	0	1
1	451.969		1	3	58	2	0	2
1	455.337	36.3239	2	3	53	2	0
1			1	1	72	2	0	1
1			1	1	62	2	0	1
1			2	3	73	2	0	1
1			2	2	79	2	0
1			3	1	61	2	0
1	328.539		1	3	58	2	0	1
1	370.998	40.9993	1	2	70	2	0	1
1	2412.5	77.1	2	2	43	2	0	1
1	434.032
